# Supplementary material for: Predicting the consequences of global warming on Gentiana lutea germination at the edge of its distributional and ecological range
Source: PeerJ. 2020 May 6;8:e8894. doi: 10.7717/peerj.8894 (PMC7210811; doi:10.7717/peerj.8894)
Supplement: Supplemental Information 1 [file peerj-08-8894-s001.xlsx]

## Sheet: 122-16_ Seeds collection form
GERMOPLASM COLLECTION FORM			ID CODE:			Entry date: 08/08/2016
N.122/16	Taxon:Gentiana lutea subsp. lutea					Worker: BG-SAR
Book used for the determination: Flora d'Italia				Population date: Population code: IT State: IT Region: SA Province: NU Municipality: Fonni Locality: Trainu Murcunieddu Property: Cartography: (E) 09 °19' 13'' (N) 40° 03' 22'' Type of tool used: GPS Degree of precision: Altitude: 1,353 ( min max ) Slope: ( min max ) Exposition: (from to ) Lithology: siliceous metamorphic Rockiness ( % ) : Pedologic classification: Soil characteristic: !__! pH: _…
Collector name/code: Fois, Cuena
Accademy membership/code: BG-SAR
Project: Gentiana lutea L. (Rep. 27512–91 del 9-XII-2013 RAS)
Material ownership: BG-SAR
Collected purpose: !X! Germoplasm bank 50 % !__! Seeding _____ % !X! Others: 50 % Specify Germination test
Date of collected:			2016-08-04
Temp. (T°C):	Relative humidity (%):		Atmospheric pression (hPa-mbar)
24
Weather condition:
Sun
Sampling method:				Sampling area (m2): 10000 Population area (m2): >10000
!X! Regular distributed on the location				Macro popolation !X! Size (m2):
!__! In the centre on the location				Number of micro populations !__!
!__! Along a transverse line				Structure of population: !__! Isolated plants (1) !__! Small groups (2) !__! Groups (3) !__! Settlements (4) ! X ! Population (5)				Cartographic references:
!__! Along a border line								Number of seed lots: 1
!__! Others:
Number of individual presents: 1-5!_! 6-10!_! 11- 50!_! 51-100!_! 101-250!_! 251-500!_! 501-1000!X! 1001-2500!_! 2501-5000!_! 5001-10000!_! >10000!_!
Type of material collected:		Number of seeds per fruit:		% small seedlings:		0	Phenologica state
!X! Seeds	!__! Bulbs	Number of seeds per plant:		% seedlings:		10	!__! Without flowers
!X! Fruits	!__! Rhizomes	Number of seeds collected per plant:		% reproductive plants:		90	!__! Flower
!__! Pollen	!__! Tubers	Number of plants where seeds were collected: 51		% dead plants:			!__! Unflower
!__! Spores	!__! Others			Causes:			!__! Inmature fruits
!__! Cuttings							!_90_! Mature fruits
		Collection form: Plant !X! Soil !__!		Type of flowering			!_10_! Dispersal seeds
Seeds state: Wet !__! Dry !X! Other:				Synchronized flowering			!__! Other
Number of seeds for cut proof: % of successful:				Not synchronized flowering !__!
Morphometrics data:				!__!	centripetal
				!__!	centrifuge
				!__!	basal
				!__!	apical
Dispersal: Autochory !X! Barochory !X! Anemochory !X! Zoochory !__! Hydrochory !__! Others !__!							Type of material collected
							Herbarium sample: Yes !__! No !__!
Legal protections: State and current conservation measures: Annex V of the Habitats Directive (92/43/EEC)							Plants: Yes !__! No !__!
							Preliminary test on fruits: Yes !__! No !__!
Phytosanitary conditions of the population: 1 2 3 4 5							Material for molecular analysis: Yes!__! No !__!
Conservation status of the population: 1 2 3 4 5							Cariologic material: Yes !__! No !__!
Risk and threat factors: Current: Roots harvesting & over grazing Potential: Climate change							Soil seed bank: Yes !__! No !__!
							Others:
Pre-treatments:				Notes:
!__! No collected
!__! New collected requirement
!__! Regeneration required for determination

## Sheet: 118-16_ Seeds collection form
GERMOPLASM COLLECTION FORM			ID CODE:			Entry date: 08/08/2016
N.118/16	Taxon:Gentiana lutea subsp. Lutea					Worker: BG-SAR
Book used for the determination: Flora d'Italia				Population date: Population code: IT State: IT Region: SA Province: NU Municipality: Fonni Locality: Is Terre e Molentes Property: Cartography: (E) 09 °19' 29'' (N) 40° 02' 34'' Type of tool used: GPS Degree of precision: Altitude: 1,495 ( min max ) Slope: ( min max ) Exposition: (from to ) Lithology: siliceous metamorphic Rockiness ( % ) : Pedologic classification: Soil characteristic: !__! pH: …
Collector name/code: Fois, Cuena
Accademy membership/code: BG-SAR
Project: Gentiana lutea L. (Rep. 27512–91 del 9-XII-2013 RAS)
Material ownership: BG-SAR
Collected purpose: !X! Germoplasm bank 50 % !__! Seeding _____ % !X! Others: 50 % Specify Germination test
Date of collected:			2016-08-04
Temp. (T°C):	Relative humidity (%):		Atmospheric pression (hPa-mbar)
24
Weather condition:
Sun
Sampling method:				Sampling area (m2): 10000 Population area (m2): >10000
!X! Regular distributed on the location				Macro popolation !X! Size (m2):
!__! In the centre on the location				Number of micro populations !__!
!__! Along a transverse line				Structure of population: !__! Isolated plants (1) !__! Small groups (2) !__! Groups (3) !__! Settlements (4) ! X ! Population (5)				Cartographic references:
!__! Along a border line								Number of seed lots: 1
!__! Others:
Number of individual presents: 1-5!_! 6-10!_! 11- 50!_! 51-100!_! 101-250!_! 251-500!_! 501-1000!_! 1001-2500!X! 2501-5000!_! 5001-10000!_! >10000!_!
Type of material collected:		Number of seeds per fruit:		% small seedlings:		0	Phenologica state
!X! Seeds	!__! Bulbs	Number of seeds per plant:		% seedlings:		10	!__! Without flowers
!X! Fruits	!__! Rhizomes	Number of seeds collected per plant:		% reproductive plants:		90	!__! Flower
!__! Pollen	!__! Tubers	Number of plants where seeds were collected: 50		% dead plants:			!__! Unflower
!__! Spores	!__! Others			Causes:			!__! Inmature fruits
!__! Cuttings							!_90_! Mature fruits
		Collection form: Plant !X! Soil !__!		Type of flowering			!_10_! Dispersal seeds
Seeds state: Wet !__! Dry !X! Other:				Synchronized flowering			!__! Other
Number of seeds for cut proof: % of successful:				Not synchronized flowering !__!
Morphometrics data:				!__!	centripetal
				!__!	centrifuge
				!__!	basal
				!__!	apical
Dispersal: Autochory !X! Barochory !X! Anemochory !X! Zoochory !__! Hydrochory !__! Others !__!							Type of material collected
							Herbarium sample: Yes !__! No !__!
Legal protections: State and current conservation measures: Annex V of the Habitats Directive (92/43/EEC)							Plants: Yes !__! No !__!
							Preliminary test on fruits: Yes !__! No !__!
Phytosanitary conditions of the population: 1 2 3 4 5							Material for molecular analysis: Yes!__! No !__!
Conservation status of the population: 1 2 3 4 5							Cariologic material: Yes !__! No !__!
Risk and threat factors: Current: Roots harvesting & over grazing Potential: Climate change							Soil seed bank: Yes !__! No !__!
							Others:
Pre-treatments:				Notes:
!__! No collected
!__! New collected requirement
!__! Regeneration required for determination
