# Supplementary material for: Predicting the consequences of global warming on Gentiana lutea germination at the edge of its distributional and ecological range
Source: PeerJ. 2020 May 6;8:e8894. doi: 10.7717/peerj.8894 (PMC7210811; doi:10.7717/peerj.8894)
Supplement: Supplemental Information 2 [file peerj-08-8894-s002.xlsx]

## Sheet: 122-16 Dehydration form
Dehydration form			Progessive ID:				Entry date:				Worker:			BG_SAR
122/16	Gentiana lutea						Location
Initial date	2016-11-10						Final date			2017-06-13
									CALCULATION OF TARGET WEIGHT
CALCULATION OF THE INITIAL WATER CONTENT
									Initial activity water	0.436	%	Initial weight			3.05	g
Data			Oil content		%				Final activity water		%	Final weight				g
Method
									WEIGHT MONITORING
									Date		Weight (g)		mc%		aw%	T (°C)	r. u. (%)
	X	dry seed weight (g)							2016-10-11		3.05				0.436	16.1
	A	tare weight (g)							2017-05-24		2.9612				0.192	16.3
	B	fresh seed weight (g) + tare weight (g)							2017-06-13		2.961				0.19	16
	C	dry seed weight (g) + tare weight (g)
	D	moisture content %:
	E	automatic			mc%	aw%
	F	Time (min)			9.0633
	X	A	B	C	D	E	F
1
2
3
4(n)
		mc %			#DIV/0!	#DIV/0!
Initial weight				Final weight				NOTES
Number of seeds	Weight	Weight/Number of seeds		Number of seeds	Weight	Weight/Number of seeds
20	0.0197	0.000985
20	0.0218	0.00109
20	0.0209	0.001045
20	0.0212	0.00106
20	0.021	0.00105
20	0.0184	0.00092
20	0.02	0.001
20	0.021	0.00105
20	0.0215	0.001075
20	0.0208	0.00104
Average seed weight		0.0010315		Average seed weight
Total accession weight		34.21		Total accession weight
Total number of seeds		33165.3		Total number of seeds
Worker

## Sheet: 118-16 Dehydration form
Dehydration form			Progessive ID:				Entry date:				Worker:			BG_SAR
118/16	Gentiana lutea						Location
Initial date	2016-11-10						Final date			2017-07-10
									CALCULATION OF TARGET WEIGHT
CALCULATION OF THE INITIAL WATER CONTENT
									Initial activity water	0.433	%	Initial weight			2.74	g
Data			Oil content		%				Final activity water		%	Final weight				g
Method
									WEIGHT MONITORING
									Date		Weight (g)		mc%		aw%	T (°C)	r. u. (%)
	X	dry seed weight (g)							2016-11-10		2.74				0.433	15.9
	A	tare weight (g)							2017-05-24		2.6035				0.194	16.9
	B	fresh seed weight (g) + tare weight (g)							2017-07-10		2.5408				0.204	16.9
	C	dry seed weight (g) + tare weight (g)
	D	moisture content %:
	E	automatic			mc%	aw%
	F	Time (min)			9.0633
	X	A	B	C	D	E	F
1
2
3
4(n)
		mc %			#DIV/0!	#DIV/0!
Initial weight				Final weight				NOTES
Number of seeds	Weight	Weight/Number of seeds		Number of seeds	Weight	Weight/Number of seeds
20	0.0256	0.00128
20	0.0271	0.001355
20	0.0241	0.001205
20	0.0249	0.001245
20	0.0265	0.001325
20	0.0273	0.001365
20	0.0251	0.001255
20	0.0268	0.00134
20	0.027	0.00135
20	0.0269	0.001345
Average seed weight		0.0013065		Average seed weight
Total accession weight		48.24		Total accession weight
Total number of seeds		36923.1		Total number of seeds
Worker
