# Supplementary material for: Predicting the consequences of global warming on Gentiana lutea germination at the edge of its distributional and ecological range
Source: PeerJ. 2020 May 6;8:e8894. doi: 10.7717/peerj.8894 (PMC7210811; doi:10.7717/peerj.8894)
Supplement: Supplemental Information 5 — Germination percentages achieved at the end of the germination tests after each different period of cold stratification (C0, C15, C30, C60 and C90). [file peerj-08-8894-s005.csv]

Localities	Pre-Treatment	Temperature	Replicate	Germination
IS	C0	5°C	One	0
IS	C0	5°C	Two	0
IS	C0	5°C	Three	0
IS	C0	5°C	Four	8
IS	C0	10°C	One	0
IS	C0	10°C	Two	0
IS	C0	10°C	Three	0
IS	C0	10°C	Four	0
IS	C0	15°C	One	0
IS	C0	15°C	Two	0
IS	C0	15°C	Three	0
IS	C0	15°C	Four	0
IS	C0	20°C	One	0
IS	C0	20°C	Two	0
IS	C0	20°C	Three	9
IS	C0	20°C	Four	0
IS	C0	25°C	One	0
IS	C0	25°C	Two	5
IS	C0	25°C	Three	4
IS	C0	25°C	Four	0
IS	C0	30°C	One	0
IS	C0	30°C	Two	0
IS	C0	30°C	Three	0
IS	C0	30°C	Four	0
IS	C15	5°C	One	14
IS	C15	5°C	Two	14
IS	C15	5°C	Three	5
IS	C15	5°C	Four	0
IS	C15	10°C	One	0
IS	C15	10°C	Two	0
IS	C15	10°C	Three	0
IS	C15	10°C	Four	0
IS	C15	15°C	One	0
IS	C15	15°C	Two	0
IS	C15	15°C	Three	0
IS	C15	15°C	Four	0
IS	C15	20°C	One	0
IS	C15	20°C	Two	0
IS	C15	20°C	Three	0
IS	C15	20°C	Four	0
IS	C15	25°C	One	0
IS	C15	25°C	Two	0
IS	C15	25°C	Three	0
IS	C15	25°C	Four	5
IS	C15	30°C	One	0
IS	C15	30°C	Two	0
IS	C15	30°C	Three	0
IS	C15	30°C	Four	0
IS	C30	5°C	One	24
IS	C30	5°C	Two	21
IS	C30	5°C	Three	21
IS	C30	5°C	Four	39
IS	C30	10°C	One	8
IS	C30	10°C	Two	27
IS	C30	10°C	Three	18
IS	C30	10°C	Four	9
IS	C30	15°C	One	36
IS	C30	15°C	Two	33
IS	C30	15°C	Three	45
IS	C30	15°C	Four	24
IS	C30	20°C	One	20
IS	C30	20°C	Two	50
IS	C30	20°C	Three	21
IS	C30	20°C	Four	36
IS	C30	25°C	One	14
IS	C30	25°C	Two	5
IS	C30	25°C	Three	13
IS	C30	25°C	Four	9
IS	C30	30°C	One	0
IS	C30	30°C	Two	0
IS	C30	30°C	Three	0
IS	C30	30°C	Four	0
IS	C60	5°C	One	33
IS	C60	5°C	Two	30
IS	C60	5°C	Three	26
IS	C60	5°C	Four	18
IS	C60	10°C	One	48
IS	C60	10°C	Two	68
IS	C60	10°C	Three	72
IS	C60	10°C	Four	35
IS	C60	15°C	One	59
IS	C60	15°C	Two	72
IS	C60	15°C	Three	64
IS	C60	15°C	Four	65
IS	C60	20°C	One	54
IS	C60	20°C	Two	67
IS	C60	20°C	Three	60
IS	C60	20°C	Four	52
IS	C60	25°C	One	38
IS	C60	25°C	Two	23
IS	C60	25°C	Three	27
IS	C60	25°C	Four	29
IS	C60	30°C	One	0
IS	C60	30°C	Two	0
IS	C60	30°C	Three	0
IS	C60	30°C	Four	9
IS	C90	5°C	One	36
IS	C90	5°C	Two	84
IS	C90	5°C	Three	60
IS	C90	5°C	Four	58
IS	C90	10°C	One	84
IS	C90	10°C	Two	92
IS	C90	10°C	Three	71
IS	C90	10°C	Four	40
IS	C90	15°C	One	100
IS	C90	15°C	Two	96
IS	C90	15°C	Three	96
IS	C90	15°C	Four	96
IS	C90	20°C	One	92
IS	C90	20°C	Two	100
IS	C90	20°C	Three	92
IS	C90	20°C	Four	84
IS	C90	25°C	One	21
IS	C90	25°C	Two	33
IS	C90	25°C	Three	24
IS	C90	25°C	Four	8
IS	C90	30°C	One	0
IS	C90	30°C	Two	0
IS	C90	30°C	Three	0
IS	C90	30°C	Four	9
TM	C0	5°C	One	0
TM	C0	5°C	Two	0
TM	C0	5°C	Three	5
TM	C0	5°C	Four	0
TM	C0	10°C	One	0
TM	C0	10°C	Two	0
TM	C0	10°C	Three	0
TM	C0	10°C	Four	0
TM	C0	15°C	One	0
TM	C0	15°C	Two	0
TM	C0	15°C	Three	0
TM	C0	15°C	Four	0
TM	C0	20°C	One	0
TM	C0	20°C	Two	0
TM	C0	20°C	Three	0
TM	C0	20°C	Four	0
TM	C0	25°C	One	0
TM	C0	25°C	Two	0
TM	C0	25°C	Three	0
TM	C0	25°C	Four	0
TM	C0	30°C	One	0
TM	C0	30°C	Two	4
TM	C0	30°C	Three	0
TM	C0	30°C	Four	0
TM	C15	5°C	One	17
TM	C15	5°C	Two	22
TM	C15	5°C	Three	22
TM	C15	5°C	Four	9
TM	C15	10°C	One	0
TM	C15	10°C	Two	4
TM	C15	10°C	Three	0
TM	C15	10°C	Four	0
TM	C15	15°C	One	0
TM	C15	15°C	Two	0
TM	C15	15°C	Three	0
TM	C15	15°C	Four	0
TM	C15	20°C	One	0
TM	C15	20°C	Two	0
TM	C15	20°C	Three	0
TM	C15	20°C	Four	4
TM	C15	25°C	One	0
TM	C15	25°C	Two	0
TM	C15	25°C	Three	0
TM	C15	25°C	Four	0
TM	C15	30°C	One	0
TM	C15	30°C	Two	0
TM	C15	30°C	Three	0
TM	C15	30°C	Four	5
TM	C30	5°C	One	30
TM	C30	5°C	Two	20
TM	C30	5°C	Three	24
TM	C30	5°C	Four	44
TM	C30	10°C	One	25
TM	C30	10°C	Two	17
TM	C30	10°C	Three	43
TM	C30	10°C	Four	20
TM	C30	15°C	One	38
TM	C30	15°C	Two	33
TM	C30	15°C	Three	36
TM	C30	15°C	Four	30
TM	C30	20°C	One	30
TM	C30	20°C	Two	22
TM	C30	20°C	Three	14
TM	C30	20°C	Four	25
TM	C30	25°C	One	0
TM	C30	25°C	Two	0
TM	C30	25°C	Three	0
TM	C30	25°C	Four	5
TM	C30	30°C	One	0
TM	C30	30°C	Two	0
TM	C30	30°C	Three	0
TM	C30	30°C	Four	0
TM	C60	5°C	One	33
TM	C60	5°C	Two	9
TM	C60	5°C	Three	20
TM	C60	5°C	Four	50
TM	C60	10°C	One	45
TM	C60	10°C	Two	54
TM	C60	10°C	Three	56
TM	C60	10°C	Four	29
TM	C60	15°C	One	48
TM	C60	15°C	Two	58
TM	C60	15°C	Three	75
TM	C60	15°C	Four	60
TM	C60	20°C	One	52
TM	C60	20°C	Two	46
TM	C60	20°C	Three	35
TM	C60	20°C	Four	20
TM	C60	25°C	One	0
TM	C60	25°C	Two	9
TM	C60	25°C	Three	0
TM	C60	25°C	Four	5
TM	C60	30°C	One	0
TM	C60	30°C	Two	0
TM	C60	30°C	Three	0
TM	C60	30°C	Four	0
TM	C90	5°C	One	83
TM	C90	5°C	Two	80
TM	C90	5°C	Three	83
TM	C90	5°C	Four	84
TM	C90	10°C	One	92
TM	C90	10°C	Two	92
TM	C90	10°C	Three	84
TM	C90	10°C	Four	92
TM	C90	15°C	One	83
TM	C90	15°C	Two	100
TM	C90	15°C	Three	96
TM	C90	15°C	Four	92
TM	C90	20°C	One	96
TM	C90	20°C	Two	96
TM	C90	20°C	Three	96
TM	C90	20°C	Four	88
TM	C90	25°C	One	12
TM	C90	25°C	Two	20
TM	C90	25°C	Three	16
TM	C90	25°C	Four	12
TM	C90	30°C	One	0
TM	C90	30°C	Two	0
TM	C90	30°C	Three	0
TM	C90	30°C	Four	0
