# Supplementary material for: Predicting the consequences of global warming on Gentiana lutea germination at the edge of its distributional and ecological range
Source: PeerJ. 2020 May 6;8:e8894. doi: 10.7717/peerj.8894 (PMC7210811; doi:10.7717/peerj.8894)
Supplement: Supplemental Information 7 [file peerj-08-8894-s007.xlsx]

## Sheet: IS-C60
Temperature (°C)	Germination rate (1/Tg, d-1)
	Percentile 10%	Percentile 20%	Percentile 30%	Percentile 40%	Percentile 50%	Percentile 60%
3.34	0	0	0	0	0	0
3.34	0	0	0	0	0	0
3.34	0	0	0	0	0	0
3.34	0	0	0	0	0	0
5	0.0323	0.0263	0.0208	*	*	*
5	0.037	0.0345	0.0294	*	*	*
5	0.0417	0.0345	*	*	*	*
5	0.0323	*	*	*	*	*
10	0.125	0.1	0.0769	0.0588	*	*
10	0.1	0.1	0.0769	0.0769	0.0769	0.05
10	0.125	0.1	0.0769	0.0667	0.0667	0.0667
10	0.1	0.0769	0.0588	*	*	*
15	0.1667	0.5	0.125	0.1	0.0769	*
15	0.1667	0.1667	0.1667	0.1667	0.125	0.125
15	0.1667	0.125	0.125	0.125	0.1	0.0769
15	0.1667	0.1667	0.125	0.1	0.1	0.0769

## Sheet: IS_ C90
Temperature (°C)	Germination rate (1/Tg, d-1)
	Percentile 10%	Percentile 20%	Percentile 30%	Percentile 40%	Percentile 50%	Percentile 60%	Percentile 70%	Percentile 80%	Percentile 90%
-1.96	0	0	0	0	0	0	0	0	0
-1.96	0	0	0	0	0	0	0	0	0
-1.96	0	0	0	0	0	0	0	0	0
-1.96	0	0	0	0	0	0	0	0	0
5	0.0588	0.037	0.0222	*	*	*	*	*	*
5	0.05	0.05	0.05	0.0455	0.0455	0.037	0.037	0.0345	*
5	0.0667	0.0667	0.0588	0.05	0.0455	0.0222	*	*	*
5	0.0667	0.05	0.0417	0.037	0.0222	*	*	*	*
10	0.1667	0.125	0.125	0.1	0.1	0.1	0.1	0.0769	*
10	0.1667	0.1667	0.125	0.125	0.125	0.1	0.1	0.0769	0.0769
10	0.125	0.125	0.1	0.1	0.0769	0.0769	0.05	*	*
10	0.125	0.1	0.0769	0.0417	*	*	*	*	*
15	0.1667	0.1667	0.1667	0.1667	0.1667	0.1667	0.125	0.125	0.125
15	0.1667	0.1667	0.1667	0.1667	0.1667	0.1667	0.1667	0.125	0.1
15	0.1667	0.1667	0.1667	0.1667	0.1667	0.125	0.125	0.125	0.125
15	0.1667	0.1667	0.1667	0.1667	0.125	0.125	0.125	0.1	0.0769
20	0.1667	0.1667	0.1667	0.1667	0.1667	0.125	0.125	0.125	0.125
20	0.1667	0.1667	0.1667	0.1667	0.1667	0.1667	0.1667	0.1667	0.125
20	0.3333	0.1667	0.1667	0.1667	0.1667	0.1667	0.1667	0.125	0.125
20	0.1667	0.1667	0.1667	0.1667	0.1667	0.1667	0.1667	0.125	*

## Sheet: TM- C60
Temperature (°C)	Germination rate (1/Tg, d-1)
	Percentile 10%	Percentile 20%	Percentile 30%	Percentile 40%	Percentile 50%
2.15	0	0	0	0	0
2.15	0	0	0	0	0
2.15	0	0	0	0	0
2.15	0	0	0	0	0
5	0.0417	0.0294	0.0263	*	*
5	*	*	*	*	*
5	0.0294	0.0263	*	*	*
5	0.0294	0.0294	0.0294	0.0294	0.0263
10	0.1429	0.0769	0.0667	0.0455	*
10	0.1429	0.1429	0.1111	0.1111	0.0769
10	0.1429	0.1429	0.1111	0.0769	0.0769
10	0.1429	0.1429	*	*	*
15	0.1429	0.1429	0.1429	0.1111	*
15	0.1429	0.1429	0.1429	0.1429	0.1111
15	0.3333	0.1429	0.1429	0.1429	0.1429
15	0.3333	0.1429	0.1429	0.1429	0.1111

## Sheet: TM- C90
Temperature (°C)	Germination rate (1/Tg, d-1)
	Percentile 10%	Percentile 20%	Percentile 30%	Percentile 40%	Percentile 50%	Percentile 60%	Percentile 70%	Percentile 80%	Percentile 90%
-1.58	0	0	0	0	0	0	0	0	0
-1.58	0	0	0	0	0	0	0	0	0
-1.58	0	0	0	0	0	0	0	0	0
-1.58	0	0	0	0	0	0	0	0	0
5	0.125	0.1	0.0769	0.0667	0.0667	0.0588	0.05	0.0294	*
5	0.125	0.0769	0.0667	0.0667	0.0588	0.05	0.05	0.0294	*
5	0.0769	0.0769	0.0667	0.0667	0.0667	0.05	0.05	0.037	*
5	0.0769	0.0769	0.0769	0.0667	0.0588	0.05	0.05	0.037	*
10	0.1667	0.1667	0.1667	0.125	0.125	0.1	0.1	0.1	0.0769
10	0.1667	0.1667	0.125	0.125	0.125	0.125	0.1	0.1	0.0588
10	0.1667	0.1667	0.1667	0.125	0.125	0.1	0.1	0.1	*
10	0.1667	0.1667	0.1667	0.1	0.1	0.1	0.1	0.0769	0.0345
15	0.1667	0.1667	0.1667	0.1667	0.1667	0.1667	0.1667	0.125	*
15	0.1667	0.1667	0.1667	0.1667	0.1667	0.1667	0.125	0.125	0.125
15	0.1667	0.1667	0.1667	0.1667	0.1667	0.1667	0.1667	0.125	0.125
15	0.1667	0.1667	0.1667	0.1667	0.1667	0.125	0.125	0.125	0.1
